# Supplementary material for: Mediastinal Ectopic Pancreas Mimicking Lymphoma with Discordant Histology and Flow Cytometry: A Diagnostic Challenge
Source: Diagnostics (Basel). 2026 Mar 8;16(5):797. doi: 10.3390/diagnostics16050797 (PMC12985141; doi:10.3390/diagnostics16050797)
Supplement: Supplementary file 1 [file diagnostics-16-00797-s001.zip]

Archive with 1 entries (1 files):
- diagnostics-4111692-supplementary.pdf
